# Supplementary material for: MARCH2-mediated Lys63-linked polyubiquitination promotes metastasis by modulating the catalytic activity of TGF-β type I receptor
Source: Cell Death Dis. 2025 Nov 10;16(1):814. doi: 10.1038/s41419-025-08145-3 (PMC12603192; doi:10.1038/s41419-025-08145-3)
Supplement: Supplementary file 2 — Mass spectrometry of MARCH2-interacting proteins [file 41419_2025_8145_MOESM2_ESM.xlsx]

## Sheet: MARCH2 binding proteins
			PSM			Unique peptide			Peptide
Master Protein Accessions	Description	Gene	IgG	HA-MARCH2	HA-MARCH2+TGFbeta	IgG	HA-MARCH2	HA-MARCH2+TGFbeta	IgG	HA-MARCH2	HA-MARCH2+TGFbeta
P62266	Small ribosomal subunit protein uS12 OS=Homo sapiens OX=9606	RPS23	0	23	23	0	5	7	0	5	7
P62280	Small ribosomal subunit protein uS17 OS=Homo sapiens OX=9606	RPS11	0	20	18	0	10	11	0	10	11
P62753	Small ribosomal subunit protein eS6 OS=Homo sapiens OX=9606	RPS6	0	20	21	0	6	9	0	6	9
Q9NZM1	Myoferlin OS=Homo sapiens OX=9606	MYOF	0	17	49	0	15	36	0	15	36
P42766	Large ribosomal subunit protein uL29 OS=Homo sapiens OX=9606	RPL35	0	16	36	0	4	6	0	4	6
Q9P0N8	E3 ubiquitin-protein ligase MARCHF2 OS=Homo sapiens OX=9606	MARCHF2	0	16	15	0	4	5	0	4	5
P62841	Small ribosomal subunit protein uS19 OS=Homo sapiens OX=9606	RPS15	0	15	23	0	4	5	0	4	5
P08708	Small ribosomal subunit protein eS17 OS=Homo sapiens OX=9606	RPS17	0	14	39	0	6	10	0	6	10
P18621	Large ribosomal subunit protein uL22 OS=Homo sapiens OX=9606	RPL17	0	13	16	0	7	5	0	7	5
P60866	Small ribosomal subunit protein uS10 OS=Homo sapiens OX=9606	RPS20	0	12	12	0	4	4	0	4	4
P62854	Small ribosomal subunit protein eS26 OS=Homo sapiens OX=9606	RPS26	0	12	15	0	4	4	0	4	4
P40939	Trifunctional enzyme subunit alpha, mitochondrial OS=Homo sapiens OX=9606	HADHA	0	10	24	0	7	16	0	7	16
P46782	Small ribosomal subunit protein uS7 OS=Homo sapiens OX=9606	RPS5	0	10	15	0	7	8	0	7	8
P62861	Ubiquitin-like FUBI-ribosomal protein eS30 fusion protein OS=Homo sapiens OX=9606	FAU	0	10	9	0	2	3	0	2	3
O15144	Actin-related protein 2/3 complex subunit 2 OS=Homo sapiens OX=9606	ARPC2	0	8	10	0	7	8	0	7	8
Q8N3E9	1-phosphatidylinositol 4,5-bisphosphate phosphodiesterase delta-3 OS=Homo sapiens OX=9606	PLCD3	0	8	24	0	7	14	0	7	14
Q8TD47	Small ribosomal subunit protein eS4, Y isoform 2 OS=Homo sapiens OX=9606	RPS4Y2	0	8	13	0	0	2	0	6	9
P08865	Small ribosomal subunit protein uS2 OS=Homo sapiens OX=9606	RPSA	0	7	9	0	6	6	0	6	6
P19474	E3 ubiquitin-protein ligase TRIM21 OS=Homo sapiens OX=9606	TRIM21	0	7	19	0	6	15	0	6	15
P55084	Trifunctional enzyme subunit beta, mitochondrial OS=Homo sapiens OX=9606	HADHB	0	7	9	0	5	7	0	5	7
P61160	Actin-related protein 2 OS=Homo sapiens OX=9606	ACTR2	0	6	5	0	6	3	0	6	3
P62917	Large ribosomal subunit protein uL2 OS=Homo sapiens OX=9606	RPL8	0	6	8	0	3	4	0	3	4
O00541	Pescadillo homolog OS=Homo sapiens OX=9606	PES1	0	5	5	0	5	5	0	5	5
O15143	Actin-related protein 2/3 complex subunit 1B OS=Homo sapiens OX=9606	ARPC1B	0	5	9	0	4	7	0	5	8
P06748	Nucleophosmin OS=Homo sapiens OX=9606	NPM1	0	5	2	0	4	2	0	4	2
P39023	Large ribosomal subunit protein uL3 OS=Homo sapiens OX=9606	RPL3	0	5	5	0	5	5	0	5	5
Q13501	Sequestosome-1 OS=Homo sapiens OX=9606	SQSTM1	0	5	6	0	3	4	0	3	4
Q5JTH9	RRP12-like protein OS=Homo sapiens OX=9606	RRP12	0	5	4	0	4	4	0	4	4
O00139	Kinesin-like protein KIF2A OS=Homo sapiens OX=9606	KIF2A	0	4	5	0	4	5	0	4	5
O43663	Protein regulator of cytokinesis 1 OS=Homo sapiens OX=9606	PRC1	0	4	8	0	4	7	0	4	7
P27635	Large ribosomal subunit protein uL16 OS=Homo sapiens OX=9606	RPL10	0	4	6	0	3	5	0	3	5
P36542	ATP synthase subunit gamma, mitochondrial OS=Homo sapiens OX=9606	ATP5F1C	0	4	6	0	4	5	0	4	5
P36578	Large ribosomal subunit protein uL4 OS=Homo sapiens OX=9606	RPL4	0	4	4	0	2	3	0	2	3
P47755	F-actin-capping protein subunit alpha-2 OS=Homo sapiens OX=9606	CAPZA2	0	4	10	0	3	6	0	3	7
P52597	Heterogeneous nuclear ribonucleoprotein F OS=Homo sapiens OX=9606	HNRNPF	0	4	3	0	3	2	0	3	2
P62244	Small ribosomal subunit protein uS8 OS=Homo sapiens OX=9606	RPS15A	0	4	12	0	4	6	0	4	6
P62857	Small ribosomal subunit protein eS28 OS=Homo sapiens OX=9606	RPS28	0	4	5	0	2	2	0	2	2
P62891	Large ribosomal subunit protein eL39 OS=Homo sapiens OX=9606	RPL39	0	4	5	0	1	1	0	1	1
P62910	Large ribosomal subunit protein eL32 OS=Homo sapiens OX=9606	RPL32	0	4	3	0	2	2	0	2	2
Q14244	Ensconsin OS=Homo sapiens OX=9606	MAP7	0	4	12	0	4	8	0	4	8
Q14498	RNA-binding protein 39 OS=Homo sapiens OX=9606	RBM39	0	4	18	0	3	8	0	4	10
Q2NL82	Pre-rRNA-processing protein TSR1 homolog OS=Homo sapiens OX=9606	TSR1	0	4	16	0	3	8	0	3	8
Q9HCM4	Band 4.1-like protein 5 OS=Homo sapiens OX=9606	EPB41L5	0	4	8	0	4	6	0	4	6
Q9UG63	ATP-binding cassette sub-family F member 2 OS=Homo sapiens OX=9606	ABCF2	0	4	7	0	3	7	0	3	7
Q9ULV4	Coronin-1C OS=Homo sapiens OX=9606	CORO1C	0	4	4	0	3	3	0	3	3
E9PRG8	Uncharacterized protein C11orf98 OS=Homo sapiens OX=9606	C11orf98	0	3	6	0	2	3	0	2	3
O75531	Barrier-to-autointegration factor OS=Homo sapiens OX=9606	BANF1	0	3	7	0	2	2	0	2	2
P02745	Complement C1q subcomponent subunit A OS=Homo sapiens OX=9606	C1QA	0	3	2	0	1	1	0	1	1
P10586	Receptor-type tyrosine-protein phosphatase F OS=Homo sapiens OX=9606	PTPRF	0	3	6	0	1	2	0	3	6
P22087	rRNA 2'-O-methyltransferase fibrillarin OS=Homo sapiens OX=9606	FBL	0	3	2	0	1	1	0	2	1
P23528	Cofilin-1 OS=Homo sapiens OX=9606	CFL1	0	3	7	0	3	6	0	3	6
P61254	Large ribosomal subunit protein uL24 OS=Homo sapiens OX=9606	RPL26	0	3	5	0	3	4	0	3	4
P61313	Large ribosomal subunit protein eL15 OS=Homo sapiens OX=9606	RPL15	0	3	2	0	3	2	0	3	2
P62906	Large ribosomal subunit protein uL1 OS=Homo sapiens OX=9606	RPL10A	0	3	4	0	3	4	0	3	4
Q02878	Large ribosomal subunit protein eL6 OS=Homo sapiens OX=9606	RPL6	0	3	9	0	3	6	0	3	6
Q08J23	RNA cytosine C(5)-methyltransferase NSUN2 OS=Homo sapiens OX=9606	NSUN2	0	3	5	0	2	4	0	2	4
Q15366	Poly(rC)-binding protein 2 OS=Homo sapiens OX=9606	PCBP2	0	3	1	0	1	0	0	2	1
Q6WCQ1	Myosin phosphatase Rho-interacting protein OS=Homo sapiens OX=9606	MPRIP	0	3	4	0	3	4	0	3	4
Q96P11	28S rRNA (cytosine-C(5))-methyltransferase OS=Homo sapiens OX=9606	NSUN5	0	3	8	0	2	5	0	2	5
Q9NSI2	Ribosome biogenesis protein SLX9 homolog OS=Homo sapiens OX=9606	SLX9	0	3	5	0	3	5	0	3	5
Q9NY93	Probable ATP-dependent RNA helicase DDX56 OS=Homo sapiens OX=9606	DDX56	0	3	4	0	3	4	0	3	4
Q9Y3A4	Ribosomal RNA-processing protein 7 homolog A OS=Homo sapiens OX=9606	RRP7A	0	3	7	0	2	4	0	2	4
A0A0J9YX35	Immunoglobulin heavy variable 3-64D OS=Homo sapiens OX=9606	IGHV3-64D	0	2	2	0	1	1	0	1	1
A6NHQ2	rRNA/tRNA 2'-O-methyltransferase fibrillarin-like protein 1 OS=Homo sapiens OX=9606	FBLL1	0	2	0	0	1	0	0	2	0
O43809	Cleavage and polyadenylation specificity factor subunit 5 OS=Homo sapiens OX=9606	NUDT21	0	2	7	0	2	4	0	2	4
P01859	Immunoglobulin heavy constant gamma 2 OS=Homo sapiens OX=9606	IGHG2	0	2	1	0	1	1	0	1	1
P02746	Complement C1q subcomponent subunit B OS=Homo sapiens OX=9606	C1QB	0	2	2	0	1	1	0	1	1
P06312	Immunoglobulin kappa variable 4-1 OS=Homo sapiens OX=9606	IGKV4-1	0	2	5	0	1	1	0	1	1
P09496	Clathrin light chain A OS=Homo sapiens OX=9606	CLTA	0	2	2	0	2	2	0	2	2
P0C7P4	Putative cytochrome b-c1 complex subunit Rieske-like protein 1 OS=Homo sapiens OX=9606	UQCRFS1P1	0	2	2	0	1	1	0	1	1
P23458	Tyrosine-protein kinase JAK1 OS=Homo sapiens OX=9606	JAK1	0	2	13	0	2	10	0	2	10
P23468	Receptor-type tyrosine-protein phosphatase delta OS=Homo sapiens OX=9606	PTPRD	0	2	5	0	0	1	0	2	5
P32969	Large ribosomal subunit protein uL6 OS=Homo sapiens OX=9606	RPL9P9	0	2	11	0	2	7	0	2	7
P47914	Large ribosomal subunit protein eL29 OS=Homo sapiens OX=9606	RPL29	0	2	6	0	1	2	0	1	2
P61353	Large ribosomal subunit protein eL27 OS=Homo sapiens OX=9606	RPL27	0	2	5	0	2	4	0	2	4
P63010	AP-2 complex subunit beta OS=Homo sapiens OX=9606	AP2B1	0	2	5	0	1	4	0	1	4
P63173	Large ribosomal subunit protein eL38 OS=Homo sapiens OX=9606	RPL38	0	2	8	0	2	4	0	2	4
P84098	Large ribosomal subunit protein eL19 OS=Homo sapiens OX=9606	RPL19	0	2	1	0	2	1	0	2	1
Q02543	Large ribosomal subunit protein eL20 OS=Homo sapiens OX=9606	RPL18A	0	2	2	0	2	2	0	2	2
Q16630	Cleavage and polyadenylation specificity factor subunit 6 OS=Homo sapiens OX=9606	CPSF6	0	2	1	0	1	1	0	1	1
Q5JWF2	Guanine nucleotide-binding protein G(s) subunit alpha isoforms XLas OS=Homo sapiens OX=9606	GNAS	0	2	1	0	1	1	0	2	1
Q6P5R6	Ribosomal protein eL22-like OS=Homo sapiens OX=9606	RPL22L1	0	2	6	0	2	4	0	2	4
Q6PKG0	La-related protein 1 OS=Homo sapiens OX=9606	LARP1	0	2	2	0	1	1	0	1	1
Q6YHK3	CD109 antigen OS=Homo sapiens OX=9606	CD109	0	2	1	0	1	1	0	1	1
Q8IY81	pre-rRNA 2'-O-ribose RNA methyltransferase FTSJ3 OS=Homo sapiens OX=9606	FTSJ3	0	2	6	0	2	5	0	2	5
Q969Q0	Ribosomal protein eL42-like OS=Homo sapiens OX=9606	RPL36AL	0	2	7	0	2	4	0	2	4
Q96EY4	Translation machinery-associated protein 16 OS=Homo sapiens OX=9606	TMA16	0	2	3	0	2	3	0	2	3
Q96NX9	Dachshund homolog 2 OS=Homo sapiens OX=9606	DACH2	0	2	0	0	1	0	0	1	0
Q9BQ67	Glutamate-rich WD repeat-containing protein 1 OS=Homo sapiens OX=9606	GRWD1	0	2	4	0	2	3	0	2	3
Q9BRT6	Protein LLP homolog OS=Homo sapiens OX=9606	LLPH	0	2	2	0	1	1	0	1	1
Q9BT67	NEDD4 family-interacting protein 1 OS=Homo sapiens OX=9606	NDFIP1	0	2	1	0	2	1	0	2	1
Q9BU76	Multiple myeloma tumor-associated protein 2 OS=Homo sapiens OX=9606	MMTAG2	0	2	6	0	2	3	0	2	3
Q9UGY1	Nucleolar protein 12 OS=Homo sapiens OX=9606	NOL12	0	2	3	0	2	2	0	2	2
Q9UNQ2	Probable dimethyladenosine transferase OS=Homo sapiens OX=9606	DIMT1	0	2	8	0	2	6	0	2	6
Q9UPQ0	LIM and calponin homology domains-containing protein 1 OS=Homo sapiens OX=9606	LIMCH1	0	2	11	0	2	9	0	2	9
O00220	Tumor necrosis factor receptor superfamily member 10A OS=Homo sapiens OX=9606	TNFRSF10A	0	1	0	0	1	0	0	1	0
O00560	Syntenin-1 OS=Homo sapiens OX=9606	SDCBP	0	1	2	0	1	1	0	1	1
O14763	Tumor necrosis factor receptor superfamily member 10B OS=Homo sapiens OX=9606	TNFRSF10B	0	1	2	0	1	1	0	1	1
O15145	Actin-related protein 2/3 complex subunit 3 OS=Homo sapiens OX=9606	ARPC3	0	1	2	0	1	2	0	1	2
O15235	Small ribosomal subunit protein uS12m OS=Homo sapiens OX=9606	MRPS12	0	1	1	0	1	1	0	1	1
O15511	Actin-related protein 2/3 complex subunit 5 OS=Homo sapiens OX=9606	ARPC5	0	1	1	0	1	1	0	1	1
O43684	Mitotic checkpoint protein BUB3 OS=Homo sapiens OX=9606	BUB3	0	1	5	0	1	3	0	1	3
O43709	Probable 18S rRNA (guanine-N(7))-methyltransferase OS=Homo sapiens OX=9606	BUD23	0	1	1	0	1	1	0	1	1
O60701	UDP-glucose 6-dehydrogenase OS=Homo sapiens OX=9606	UGDH	0	1	9	0	1	7	0	1	7
O60762	Dolichol-phosphate mannosyltransferase subunit 1 OS=Homo sapiens OX=9606	DPM1	0	1	4	0	1	4	0	1	4
O95232	Luc7-like protein 3 OS=Homo sapiens OX=9606	LUC7L3	0	1	4	0	1	3	0	1	3
P07305	Histone H1.0 OS=Homo sapiens OX=9606	H1-0	0	1	2	0	1	2	0	1	2
P07942	Laminin subunit beta-1 OS=Homo sapiens OX=9606	LAMB1	0	1	3	0	1	2	0	1	2
P08754	Guanine nucleotide-binding protein G(i) subunit alpha-3 OS=Homo sapiens OX=9606	GNAI3	0	1	2	0	0	1	0	1	1
P11413	Glucose-6-phosphate 1-dehydrogenase OS=Homo sapiens OX=9606	G6PD	0	1	6	0	1	6	0	1	6
P11908	Ribose-phosphate pyrophosphokinase 2 OS=Homo sapiens OX=9606	PRPS2	0	1	1	0	1	1	0	1	1
P13987	CD59 glycoprotein OS=Homo sapiens OX=9606	CD59	0	1	1	0	1	1	0	1	1
P16401	Histone H1.5 OS=Homo sapiens OX=9606	H1-5	0	1	1	0	1	1	0	1	1
P18085	ADP-ribosylation factor 4 OS=Homo sapiens OX=9606	ARF4	0	1	3	0	1	2	0	1	2
P25398	Small ribosomal subunit protein eS12 OS=Homo sapiens OX=9606	RPS12	0	1	2	0	1	1	0	1	1
P26358	DNA (cytosine-5)-methyltransferase 1 OS=Homo sapiens OX=9606	DNMT1	0	1	0	0	1	0	0	1	0
P26368	Splicing factor U2AF 65 kDa subunit OS=Homo sapiens OX=9606	U2AF2	0	1	3	0	1	3	0	1	3
P29317	Ephrin type-A receptor 2 OS=Homo sapiens OX=9606	EPHA2	0	1	5	0	1	5	0	1	5
P29372	DNA-3-methyladenine glycosylase OS=Homo sapiens OX=9606	MPG	0	1	4	0	1	4	0	1	4
P30530	Tyrosine-protein kinase receptor UFO OS=Homo sapiens OX=9606	AXL	0	1	5	0	1	5	0	1	5
P33992	DNA replication licensing factor MCM5 OS=Homo sapiens OX=9606	MCM5	0	1	0	0	1	0	0	1	0
P39019	Small ribosomal subunit protein eS19 OS=Homo sapiens OX=9606	RPS19	0	1	2	0	1	2	0	1	2
P43353	Aldehyde dehydrogenase family 3 member B1 OS=Homo sapiens OX=9606	ALDH3B1	0	1	3	0	1	3	0	1	3
P46777	Large ribosomal subunit protein uL18 OS=Homo sapiens OX=9606	RPL5	0	1	1	0	1	1	0	1	1
P46779	Large ribosomal subunit protein eL28 OS=Homo sapiens OX=9606	RPL28	0	1	5	0	1	4	0	1	4
P46940	Ras GTPase-activating-like protein IQGAP1 OS=Homo sapiens OX=9606	IQGAP1	0	1	5	0	1	5	0	1	5
P48047	ATP synthase subunit O, mitochondrial OS=Homo sapiens OX=9606	ATP5PO	0	1	4	0	1	3	0	1	3
P49411	Elongation factor Tu, mitochondrial OS=Homo sapiens OX=9606	TUFM	0	1	4	0	1	4	0	1	4
P51114	RNA-binding protein FXR1 OS=Homo sapiens OX=9606	FXR1	0	1	0	0	1	0	0	1	0
P60842	Eukaryotic initiation factor 4A-I OS=Homo sapiens OX=9606	EIF4A1	0	1	4	0	1	3	0	1	4
P61513	Large ribosomal subunit protein eL43 OS=Homo sapiens OX=9606	RPL37A	0	1	5	0	1	2	0	1	2
P62273	Small ribosomal subunit protein uS14 OS=Homo sapiens OX=9606	RPS29	0	1	5	0	1	1	0	1	1
P62873	Guanine nucleotide-binding protein G(I)/G(S)/G(T) subunit beta-1 OS=Homo sapiens OX=9606	GNB1	0	1	3	0	1	3	0	1	3
P63096	Guanine nucleotide-binding protein G(i) subunit alpha-1 OS=Homo sapiens OX=9606	GNAI1	0	1	1	0	0	1	0	1	1
P69905	Hemoglobin subunit alpha OS=Homo sapiens OX=9606	HBA2	0	1	1	0	1	1	0	1	1
P78552	Interleukin-13 receptor subunit alpha-1 OS=Homo sapiens OX=9606	IL13RA1	0	1	1	0	1	1	0	1	1
P83731	Large ribosomal subunit protein eL24 OS=Homo sapiens OX=9606	RPL24	0	1	3	0	1	2	0	1	2
P84022	Mothers against decapentaplegic homolog 3 OS=Homo sapiens OX=9606	SMAD3	0	1	0	0	1	0	0	1	0
Q00839	Heterogeneous nuclear ribonucleoprotein U OS=Homo sapiens OX=9606	HNRNPU	0	1	4	0	1	4	0	1	4
Q08431	Lactadherin OS=Homo sapiens OX=9606	MFGE8	0	1	1	0	1	1	0	1	1
Q12894	Interferon-related developmental regulator 2 OS=Homo sapiens OX=9606	IFRD2	0	1	1	0	1	1	0	1	1
Q13045	Protein flightless-1 homolog OS=Homo sapiens OX=9606	FLII	0	1	2	0	1	2	0	1	2
Q13428	Treacle protein OS=Homo sapiens OX=9606	TCOF1	0	1	3	0	1	3	0	1	3
Q13823	Nucleolar GTP-binding protein 2 OS=Homo sapiens OX=9606	GNL2	0	1	5	0	1	2	0	1	2
Q14562	ATP-dependent RNA helicase DHX8 OS=Homo sapiens OX=9606	DHX8	0	1	3	0	1	2	0	1	2
Q15036	Sorting nexin-17 OS=Homo sapiens OX=9606	SNX17	0	1	8	0	1	5	0	1	5
Q15365	Poly(rC)-binding protein 1 OS=Homo sapiens OX=9606	PCBP1	0	1	8	0	0	5	0	1	6
Q2M2H8	Probable maltase-glucoamylase 2 OS=Homo sapiens OX=9606	MGAM2	0	1	0	0	1	0	0	1	0
Q53EL6	Programmed cell death protein 4 OS=Homo sapiens OX=9606	PDCD4	0	1	3	0	1	3	0	1	3
Q5JPB2	Zinc finger protein 831 OS=Homo sapiens OX=9606	ZNF831	0	1	2	0	1	1	0	1	1
Q5T9A4	ATPase family AAA domain-containing protein 3B OS=Homo sapiens OX=9606	ATAD3B	0	1	0	0	1	0	0	1	0
Q6DKI1	Ribosomal protein uL30-like OS=Homo sapiens OX=9606	RPL7L1	0	1	1	0	1	1	0	1	1
Q6ZMP0	Thrombospondin type-1 domain-containing protein 4 OS=Homo sapiens OX=9606	THSD4	0	1	2	0	1	2	0	1	2
Q7Z4F1	Low-density lipoprotein receptor-related protein 10 OS=Homo sapiens OX=9606	LRP10	0	1	1	0	1	1	0	1	1
Q7Z7K6	Centromere protein V OS=Homo sapiens OX=9606	CENPV	0	1	5	0	1	4	0	1	4
Q86T03	Type 1 phosphatidylinositol 4,5-bisphosphate 4-phosphatase OS=Homo sapiens OX=9606	PIP4P1	0	1	0	0	1	0	0	1	0
Q86U06	Probable RNA-binding protein 23 OS=Homo sapiens OX=9606	RBM23	0	1	3	0	0	1	0	1	3
Q8IUF8	Ribosomal oxygenase 2 OS=Homo sapiens OX=9606	RIOX2	0	1	0	0	1	0	0	1	0
Q8IYB3	Serine/arginine repetitive matrix protein 1 OS=Homo sapiens OX=9606	SRRM1	0	1	3	0	1	2	0	1	2
Q8NE71	ATP-binding cassette sub-family F member 1 OS=Homo sapiens OX=9606	ABCF1	0	1	7	0	1	6	0	1	6
Q8NEJ9	Neuroguidin OS=Homo sapiens OX=9606	NGDN	0	1	1	0	1	1	0	1	1
Q8NFW8	N-acylneuraminate cytidylyltransferase OS=Homo sapiens OX=9606	CMAS	0	1	1	0	1	1	0	1	1
Q8WU10	Pyridine nucleotide-disulfide oxidoreductase domain-containing protein 1 OS=Homo sapiens OX=9606	PYROXD1	0	1	0	0	1	0	0	1	0
Q92747	Actin-related protein 2/3 complex subunit 1A OS=Homo sapiens OX=9606	ARPC1A	0	1	3	0	0	2	0	1	3
Q96C19	EF-hand domain-containing protein D2 OS=Homo sapiens OX=9606	EFHD2	0	1	0	0	1	0	0	1	0
Q96EY1	DnaJ homolog subfamily A member 3, mitochondrial OS=Homo sapiens OX=9606	DNAJA3	0	1	1	0	1	1	0	1	1
Q96HE9	Proline-rich protein 11 OS=Homo sapiens OX=9606	PRR11	0	1	0	0	1	0	0	1	0
Q96HS1	Serine/threonine-protein phosphatase PGAM5, mitochondrial OS=Homo sapiens OX=9606	PGAM5	0	1	1	0	1	1	0	1	1
Q9BQG0	Myb-binding protein 1A OS=Homo sapiens OX=9606	MYBBP1A	0	1	0	0	1	0	0	1	0
Q9BRX9	WD repeat domain-containing protein 83 OS=Homo sapiens OX=9606	WDR83	0	1	2	0	1	2	0	1	2
Q9BVP2	Guanine nucleotide-binding protein-like 3 OS=Homo sapiens OX=9606	GNL3	0	1	11	0	1	6	0	1	6
Q9H329	Band 4.1-like protein 4B OS=Homo sapiens OX=9606	EPB41L4B	0	1	2	0	1	2	0	1	2
Q9H5V9	STING ER exit protein OS=Homo sapiens OX=9606	STEEP1	0	1	5	0	1	3	0	1	3
Q9H5Z1	Probable ATP-dependent RNA helicase DHX35 OS=Homo sapiens OX=9606	DHX35	0	1	2	0	1	2	0	1	2
Q9H8G2	Caspase activity and apoptosis inhibitor 1 OS=Homo sapiens OX=9606	CAAP1	0	1	3	0	1	2	0	1	2
Q9NR30	Nucleolar RNA helicase 2 OS=Homo sapiens OX=9606	DDX21	0	1	2	0	1	2	0	1	2
Q9NV31	U3 small nucleolar ribonucleoprotein protein IMP3 OS=Homo sapiens OX=9606	IMP3	0	1	2	0	1	2	0	1	2
Q9NZE8	Large ribosomal subunit protein bL35m OS=Homo sapiens OX=9606	MRPL35	0	1	0	0	1	0	0	1	0
Q9UJK0	18S rRNA aminocarboxypropyltransferase OS=Homo sapiens OX=9606	TSR3	0	1	1	0	1	1	0	1	1
Q9ULH0	Kinase D-interacting substrate of 220 kDa OS=Homo sapiens OX=9606	KIDINS220	0	1	2	0	1	2	0	1	2
Q9Y285	Phenylalanine--tRNA ligase alpha subunit OS=Homo sapiens OX=9606	FARSA	0	1	3	0	1	2	0	1	2
Q9Y383	Putative RNA-binding protein Luc7-like 2 OS=Homo sapiens OX=9606	LUC7L2	0	1	8	0	1	4	0	1	6
Q9Y3U8	Large ribosomal subunit protein eL36 OS=Homo sapiens OX=9606	RPL36	0	1	2	0	1	2	0	1	2
Q9Y6V7	Probable ATP-dependent RNA helicase DDX49 OS=Homo sapiens OX=9606	DDX49	0	1	0	0	1	0	0	1	0
A0A075B7D8	Immunoglobulin heavy variable 3/OR15-7 (pseudogene) (Fragment) OS=Homo sapiens OX=9606	IGHV3OR15-7	0	0	1	0	0	1	0	0	1
A0A087WW87	Immunoglobulin kappa variable 2-40 OS=Homo sapiens OX=9606	IGKV2-40	0	0	1	0	0	1	0	0	1
A0A0A0MS14	Immunoglobulin heavy variable 1-45 OS=Homo sapiens OX=9606	IGHV1-45	0	0	3	0	0	1	0	0	1
E9PAV3	Nascent polypeptide-associated complex subunit alpha, muscle-specific form OS=Homo sapiens OX=9606	NACA	0	0	1	0	0	1	0	0	1
O00308	NEDD4-like E3 ubiquitin-protein ligase WWP2 OS=Homo sapiens OX=9606	WWP2	0	0	4	0	0	3	0	0	4
O00339	Matrilin-2 OS=Homo sapiens OX=9606	MATN2	0	0	1	0	0	1	0	0	1
O00488	Zinc finger protein 593 OS=Homo sapiens OX=9606	ZNF593	0	0	1	0	0	1	0	0	1
O00566	U3 small nucleolar ribonucleoprotein protein MPP10 OS=Homo sapiens OX=9606	MPHOSPH10	0	0	1	0	0	1	0	0	1
O00622	CCN family member 1 OS=Homo sapiens OX=9606	CCN1	0	0	1	0	0	1	0	0	1
O14641	Segment polarity protein dishevelled homolog DVL-2 OS=Homo sapiens OX=9606	DVL2	0	0	1	0	0	1	0	0	1
O14786	Neuropilin-1 OS=Homo sapiens OX=9606	NRP1	0	0	1	0	0	1	0	0	1
O14880	Glutathione S-transferase 3, mitochondrial OS=Homo sapiens OX=9606	MGST3	0	0	1	0	0	1	0	0	1
O15230	Laminin subunit alpha-5 OS=Homo sapiens OX=9606	LAMA5	0	0	1	0	0	1	0	0	1
O43143	ATP-dependent RNA helicase DHX15 OS=Homo sapiens OX=9606	DHX15	0	0	1	0	0	1	0	0	1
O43175	D-3-phosphoglycerate dehydrogenase OS=Homo sapiens OX=9606	PHGDH	0	0	1	0	0	1	0	0	1
O43290	U4/U6.U5 tri-snRNP-associated protein 1 OS=Homo sapiens OX=9606	SART1	0	0	3	0	0	3	0	0	3
O43390	Heterogeneous nuclear ribonucleoprotein R OS=Homo sapiens OX=9606	HNRNPR	0	0	1	0	0	1	0	0	1
O43752	Syntaxin-6 OS=Homo sapiens OX=9606	STX6	0	0	1	0	0	1	0	0	1
O43824	Putative GTP-binding protein 6 OS=Homo sapiens OX=9606	GTPBP6	0	0	1	0	0	1	0	0	1
O60218	Aldo-keto reductase family 1 member B10 OS=Homo sapiens OX=9606	AKR1B10	0	0	1	0	0	1	0	0	1
O60884	DnaJ homolog subfamily A member 2 OS=Homo sapiens OX=9606	DNAJA2	0	0	4	0	0	4	0	0	4
O75400	Pre-mRNA-processing factor 40 homolog A OS=Homo sapiens OX=9606	PRPF40A	0	0	5	0	0	5	0	0	5
O75509	Tumor necrosis factor receptor superfamily member 21 OS=Homo sapiens OX=9606	TNFRSF21	0	0	1	0	0	1	0	0	1
O75607	Nucleoplasmin-3 OS=Homo sapiens OX=9606	NPM3	0	0	2	0	0	1	0	0	1
O75955	Flotillin-1 OS=Homo sapiens OX=9606	FLOT1	0	0	3	0	0	3	0	0	3
O76021	Ribosomal L1 domain-containing protein 1 OS=Homo sapiens OX=9606	RSL1D1	0	0	1	0	0	1	0	0	1
O95084	Serine protease 23 OS=Homo sapiens OX=9606	PRSS23	0	0	1	0	0	1	0	0	1
O95299	NADH dehydrogenase [ubiquinone] 1 alpha subcomplex subunit 10, mitochondrial OS=Homo sapiens OX=9606	NDUFA10	0	0	1	0	0	1	0	0	1
O95433	Activator of 90 kDa heat shock protein ATPase homolog 1 OS=Homo sapiens OX=9606	AHSA1	0	0	1	0	0	1	0	0	1
O95470	Sphingosine-1-phosphate lyase 1 OS=Homo sapiens OX=9606	SGPL1	0	0	4	0	0	4	0	0	4
O95782	AP-2 complex subunit alpha-1 OS=Homo sapiens OX=9606	AP2A1	0	0	4	0	0	3	0	0	3
O95816	BAG family molecular chaperone regulator 2 OS=Homo sapiens OX=9606	BAG2	0	0	1	0	0	1	0	0	1
O95837	Guanine nucleotide-binding protein subunit alpha-14 OS=Homo sapiens OX=9606	GNA14	0	0	1	0	0	1	0	0	1
P00352	Aldehyde dehydrogenase 1A1 OS=Homo sapiens OX=9606	ALDH1A1	0	0	4	0	0	4	0	0	4
P00533	Epidermal growth factor receptor OS=Homo sapiens OX=9606	EGFR	0	0	2	0	0	2	0	0	2
P01137	Transforming growth factor beta-1 proprotein OS=Homo sapiens OX=9606	TGFB1	0	0	1	0	0	1	0	0	1
P02786	Transferrin receptor protein 1 OS=Homo sapiens OX=9606	TFRC	0	0	7	0	0	5	0	0	5
P04843	Dolichyl-diphosphooligosaccharide--protein glycosyltransferase subunit 1 OS=Homo sapiens OX=9606	RPN1	0	0	1	0	0	1	0	0	1
P05121	Plasminogen activator inhibitor 1 OS=Homo sapiens OX=9606	SERPINE1	0	0	5	0	0	4	0	0	4
P05198	Eukaryotic translation initiation factor 2 subunit 1 OS=Homo sapiens OX=9606	EIF2S1	0	0	1	0	0	1	0	0	1
P05386	Large ribosomal subunit protein P1 OS=Homo sapiens OX=9606	RPLP1	0	0	1	0	0	1	0	0	1
P07948	Tyrosine-protein kinase Lyn OS=Homo sapiens OX=9606	LYN	0	0	2	0	0	1	0	0	2
P09874	Poly [ADP-ribose] polymerase 1 OS=Homo sapiens OX=9606	PARP1	0	0	2	0	0	1	0	0	1
P0C0L4	Complement C4-A OS=Homo sapiens OX=9606	C4A	0	0	2	0	0	2	0	0	2
P0DJJ0	SLIT-ROBO Rho GTPase-activating protein 2C OS=Homo sapiens OX=9606	SRGAP2C	0	0	1	0	0	1	0	0	1
P0DTE2	Probable non-functional immunoglobulin heavy variable 8-51-1 OS=Homo sapiens OX=9606	IGHV8-51-1	0	0	1	0	0	1	0	0	1
P10301	Ras-related protein R-Ras OS=Homo sapiens OX=9606	RRAS	0	0	1	0	0	1	0	0	1
P11047	Laminin subunit gamma-1 OS=Homo sapiens OX=9606	LAMC1	0	0	2	0	0	2	0	0	2
P12956	X-ray repair cross-complementing protein 6 OS=Homo sapiens OX=9606	XRCC6	0	0	2	0	0	2	0	0	2
P15260	Interferon gamma receptor 1 OS=Homo sapiens OX=9606	IFNGR1	0	0	1	0	0	1	0	0	1
P15927	Replication protein A 32 kDa subunit OS=Homo sapiens OX=9606	RPA2	0	0	1	0	0	1	0	0	1
P17676	CCAAT/enhancer-binding protein beta OS=Homo sapiens OX=9606	CEBPB	0	0	1	0	0	1	0	0	1
P18077	Large ribosomal subunit protein eL33 OS=Homo sapiens OX=9606	RPL35A	0	0	2	0	0	1	0	0	1
P18583	Protein SON OS=Homo sapiens OX=9606	SON	0	0	1	0	0	1	0	0	1
P19438	Tumor necrosis factor receptor superfamily member 1A OS=Homo sapiens OX=9606	TNFRSF1A	0	0	2	0	0	2	0	0	2
P19525	Interferon-induced, double-stranded RNA-activated protein kinase OS=Homo sapiens OX=9606	EIF2AK2	0	0	1	0	0	1	0	0	1
P20042	Eukaryotic translation initiation factor 2 subunit 2 OS=Homo sapiens OX=9606	EIF2S2	0	0	1	0	0	1	0	0	1
P20930	Filaggrin OS=Homo sapiens OX=9606	FLG	0	0	1	0	0	1	0	0	1
P22607	Fibroblast growth factor receptor 3 OS=Homo sapiens OX=9606	FGFR3	0	0	2	0	0	1	0	0	2
P22695	Cytochrome b-c1 complex subunit 2, mitochondrial OS=Homo sapiens OX=9606	UQCRC2	0	0	1	0	0	1	0	0	1
P23467	Receptor-type tyrosine-protein phosphatase beta OS=Homo sapiens OX=9606	PTPRB	0	0	2	0	0	2	0	0	2
P25205	DNA replication licensing factor MCM3 OS=Homo sapiens OX=9606	MCM3	0	0	1	0	0	1	0	0	1
P26599	Polypyrimidine tract-binding protein 1 OS=Homo sapiens OX=9606	PTBP1	0	0	1	0	0	1	0	0	1
P27694	Replication protein A 70 kDa DNA-binding subunit OS=Homo sapiens OX=9606	RPA1	0	0	5	0	0	5	0	0	5
P27816	Microtubule-associated protein 4 OS=Homo sapiens OX=9606	MAP4	0	0	1	0	0	1	0	0	1
P29597	Non-receptor tyrosine-protein kinase TYK2 OS=Homo sapiens OX=9606	TYK2	0	0	1	0	0	1	0	0	1
P31689	DnaJ homolog subfamily A member 1 OS=Homo sapiens OX=9606	DNAJA1	0	0	6	0	0	5	0	0	5
P32780	General transcription factor IIH subunit 1 OS=Homo sapiens OX=9606	GTF2H1	0	0	1	0	0	1	0	0	1
P35052	Glypican-1 OS=Homo sapiens OX=9606	GPC1	0	0	1	0	0	1	0	0	1
P35244	Replication protein A 14 kDa subunit OS=Homo sapiens OX=9606	RPA3	0	0	1	0	0	1	0	0	1
P35659	Protein DEK OS=Homo sapiens OX=9606	DEK	0	0	1	0	0	1	0	0	1
P36406	E3 ubiquitin-protein ligase TRIM23 OS=Homo sapiens OX=9606	TRIM23	0	0	1	0	0	1	0	0	1
P36894	Bone morphogenetic protein receptor type-1A OS=Homo sapiens OX=9606	BMPR1A	0	0	3	0	0	3	0	0	3
P36897	TGF-beta receptor type-1 OS=Homo sapiens OX=9606	TGFBR1	0	0	2	0	0	2	0	0	2
P37108	Signal recognition particle 14 kDa protein OS=Homo sapiens OX=9606	SRP14	0	0	2	0	0	1	0	0	1
P37173	TGF-beta receptor type-2 OS=Homo sapiens OX=9606	TGFBR2	0	0	6	0	0	5	0	0	5
P38432	Coilin OS=Homo sapiens OX=9606	COIL	0	0	1	0	0	1	0	0	1
P38919	Eukaryotic initiation factor 4A-III OS=Homo sapiens OX=9606	EIF4A3	0	0	2	0	0	1	0	0	2
P39060	Collagen alpha-1(XVIII) chain OS=Homo sapiens OX=9606	COL18A1	0	0	1	0	0	1	0	0	1
P41091	Eukaryotic translation initiation factor 2 subunit 3 OS=Homo sapiens OX=9606	EIF2S3	0	0	1	0	0	1	0	0	1
P41743	Protein kinase C iota type OS=Homo sapiens OX=9606	PRKCI	0	0	1	0	0	1	0	0	1
P43307	Translocon-associated protein subunit alpha OS=Homo sapiens OX=9606	SSR1	0	0	1	0	0	1	0	0	1
P46531	Neurogenic locus notch homolog protein 1 OS=Homo sapiens OX=9606	NOTCH1	0	0	1	0	0	1	0	0	1
P46783	Small ribosomal subunit protein eS10 OS=Homo sapiens OX=9606	RPS10	0	0	3	0	0	2	0	0	2
P46934	E3 ubiquitin-protein ligase NEDD4 OS=Homo sapiens OX=9606	NEDD4	0	0	1	0	0	1	0	0	1
P46939	Utrophin OS=Homo sapiens OX=9606	UTRN	0	0	1	0	0	1	0	0	1
P48651	Phosphatidylserine synthase 1 OS=Homo sapiens OX=9606	PTDSS1	0	0	1	0	0	1	0	0	1
P49761	Dual specificity protein kinase CLK3 OS=Homo sapiens OX=9606	CLK3	0	0	1	0	0	1	0	0	1
P50402	Emerin OS=Homo sapiens OX=9606	EMD	0	0	4	0	0	3	0	0	3
P51151	Ras-related protein Rab-9A OS=Homo sapiens OX=9606	RAB9A	0	0	1	0	0	1	0	0	1
P51809	Vesicle-associated membrane protein 7 OS=Homo sapiens OX=9606	VAMP7	0	0	2	0	0	2	0	0	2
P52272	Heterogeneous nuclear ribonucleoprotein M OS=Homo sapiens OX=9606	HNRNPM	0	0	4	0	0	3	0	0	3
P52292	Importin subunit alpha-1 OS=Homo sapiens OX=9606	KPNA2	0	0	3	0	0	3	0	0	3
P54709	Sodium/potassium-transporting ATPase subunit beta-3 OS=Homo sapiens OX=9606	ATP1B3	0	0	1	0	0	1	0	0	1
P56945	Breast cancer anti-estrogen resistance protein 1 OS=Homo sapiens OX=9606	BCAR1	0	0	2	0	0	2	0	0	2
P57088	Transmembrane protein 33 OS=Homo sapiens OX=9606	TMEM33	0	0	1	0	0	1	0	0	1
P60903	Protein S100-A10 OS=Homo sapiens OX=9606	S100A10	0	0	1	0	0	1	0	0	1
P60953	Cell division control protein 42 homolog OS=Homo sapiens OX=9606	CDC42	0	0	1	0	0	1	0	0	1
P60981	Destrin OS=Homo sapiens OX=9606	DSTN	0	0	1	0	0	1	0	0	1
P61978	Heterogeneous nuclear ribonucleoprotein K OS=Homo sapiens OX=9606	HNRNPK	0	0	2	0	0	2	0	0	2
P62140	Serine/threonine-protein phosphatase PP1-beta catalytic subunit OS=Homo sapiens OX=9606	PPP1CB	0	0	3	0	0	3	0	0	3
P62318	Small nuclear ribonucleoprotein Sm D3 OS=Homo sapiens OX=9606	SNRPD3	0	0	1	0	0	1	0	0	1
P62330	ADP-ribosylation factor 6 OS=Homo sapiens OX=9606	ARF6	0	0	1	0	0	1	0	0	1
P78347	General transcription factor II-I OS=Homo sapiens OX=9606	GTF2I	0	0	1	0	0	1	0	0	1
P78549	Endonuclease III-like protein 1 OS=Homo sapiens OX=9606	NTHL1	0	0	3	0	0	2	0	0	2
P82930	Small ribosomal subunit protein mS34 OS=Homo sapiens OX=9606	MRPS34	0	0	1	0	0	1	0	0	1
P84090	Enhancer of rudimentary homolog OS=Homo sapiens OX=9606	ERH	0	0	1	0	0	1	0	0	1
Q00266	S-adenosylmethionine synthase isoform type-1 OS=Homo sapiens OX=9606	MAT1A	0	0	1	0	0	1	0	0	1
Q02040	A-kinase anchor protein 17A OS=Homo sapiens OX=9606	AKAP17A	0	0	2	0	0	1	0	0	1
Q02297	Pro-neuregulin-1, membrane-bound isoform OS=Homo sapiens OX=9606	NRG1	0	0	1	0	0	1	0	0	1
Q02388	Collagen alpha-1(VII) chain OS=Homo sapiens OX=9606	COL7A1	0	0	1	0	0	1	0	0	1
Q02978	Mitochondrial 2-oxoglutarate/malate carrier protein OS=Homo sapiens OX=9606	SLC25A11	0	0	2	0	0	2	0	0	2
Q03169	Tumor necrosis factor alpha-induced protein 2 OS=Homo sapiens OX=9606	TNFAIP2	0	0	2	0	0	2	0	0	2
Q07021	Complement component 1 Q subcomponent-binding protein, mitochondrial OS=Homo sapiens OX=9606	C1QBP	0	0	1	0	0	1	0	0	1
Q08945	FACT complex subunit SSRP1 OS=Homo sapiens OX=9606	SSRP1	0	0	1	0	0	1	0	0	1
Q12792	Twinfilin-1 OS=Homo sapiens OX=9606	TWF1	0	0	2	0	0	2	0	0	2
Q12860	Contactin-1 OS=Homo sapiens OX=9606	CNTN1	0	0	1	0	0	1	0	0	1
Q12905	Interleukin enhancer-binding factor 2 OS=Homo sapiens OX=9606	ILF2	0	0	1	0	0	1	0	0	1
Q12913	Receptor-type tyrosine-protein phosphatase eta OS=Homo sapiens OX=9606	PTPRJ	0	0	1	0	0	1	0	0	1
Q13123	Protein Red OS=Homo sapiens OX=9606	IK	0	0	1	0	0	1	0	0	1
Q13247	Serine/arginine-rich splicing factor 6 OS=Homo sapiens OX=9606	SRSF6	0	0	1	0	0	1	0	0	1
Q13523	Serine/threonine-protein kinase PRP4 homolog OS=Homo sapiens OX=9606	PRPF4B	0	0	2	0	0	2	0	0	2
Q13724	Mannosyl-oligosaccharide glucosidase OS=Homo sapiens OX=9606	MOGS	0	0	1	0	0	1	0	0	1
Q14126	Desmoglein-2 OS=Homo sapiens OX=9606	DSG2	0	0	3	0	0	2	0	0	2
Q14247	Src substrate cortactin OS=Homo sapiens OX=9606	CTTN	0	0	1	0	0	1	0	0	1
Q14254	Flotillin-2 OS=Homo sapiens OX=9606	FLOT2	0	0	2	0	0	2	0	0	2
Q14331	Protein FRG1 OS=Homo sapiens OX=9606	FRG1	0	0	1	0	0	1	0	0	1
Q14344	Guanine nucleotide-binding protein subunit alpha-13 OS=Homo sapiens OX=9606	GNA13	0	0	4	0	0	3	0	0	3
Q14974	Importin subunit beta-1 OS=Homo sapiens OX=9606	KPNB1	0	0	1	0	0	1	0	0	1
Q15029	116 kDa U5 small nuclear ribonucleoprotein component OS=Homo sapiens OX=9606	EFTUD2	0	0	2	0	0	1	0	0	2
Q15075	Early endosome antigen 1 OS=Homo sapiens OX=9606	EEA1	0	0	1	0	0	1	0	0	1
Q15582	Transforming growth factor-beta-induced protein ig-h3 OS=Homo sapiens OX=9606	TGFBI	0	0	1	0	0	1	0	0	1
Q16891	MICOS complex subunit MIC60 OS=Homo sapiens OX=9606	IMMT	0	0	1	0	0	1	0	0	1
Q5C9Z4	Nucleolar MIF4G domain-containing protein 1 OS=Homo sapiens OX=9606	NOM1	0	0	1	0	0	1	0	0	1
Q5D862	Filaggrin-2 OS=Homo sapiens OX=9606	FLG2	0	0	1	0	0	1	0	0	1
Q5M9Q1	NKAP-like protein OS=Homo sapiens OX=9606	NKAPL	0	0	1	0	0	1	0	0	1
Q5T280	Putative methyltransferase C9orf114 OS=Homo sapiens OX=9606	SPOUT1	0	0	2	0	0	1	0	0	1
Q658P3	Metalloreductase STEAP3 OS=Homo sapiens OX=9606	STEAP3	0	0	1	0	0	1	0	0	1
Q66LE6	Serine/threonine-protein phosphatase 2A 55 kDa regulatory subunit B delta isoform OS=Homo sapiens OX=9606	PPP2R2D	0	0	1	0	0	1	0	0	1
Q6IAA8	Ragulator complex protein LAMTOR1 OS=Homo sapiens OX=9606	LAMTOR1	0	0	2	0	0	2	0	0	2
Q6P1X5	Transcription initiation factor TFIID subunit 2 OS=Homo sapiens OX=9606	TAF2	0	0	1	0	0	1	0	0	1
Q6UN15	Pre-mRNA 3'-end-processing factor FIP1 OS=Homo sapiens OX=9606	FIP1L1	0	0	3	0	0	3	0	0	3
Q6ZW31	Rho GTPase-activating protein SYDE1 OS=Homo sapiens OX=9606	SYDE1	0	0	1	0	0	1	0	0	1
Q71RC2	La-related protein 4 OS=Homo sapiens OX=9606	LARP4	0	0	1	0	0	1	0	0	1
Q71UM5	Ribosomal protein eS27-like OS=Homo sapiens OX=9606	RPS27L	0	0	1	0	0	1	0	0	1
Q86VI4	Lysosomal-associated transmembrane protein 4B OS=Homo sapiens OX=9606	LAPTM4B	0	0	1	0	0	1	0	0	1
Q86XS8	E3 ubiquitin-protein ligase RNF130 OS=Homo sapiens OX=9606	RNF130	0	0	1	0	0	1	0	0	1
Q86YT6	E3 ubiquitin-protein ligase MIB1 OS=Homo sapiens OX=9606	MIB1	0	0	1	0	0	1	0	0	1
Q8IY22	C-Maf-inducing protein OS=Homo sapiens OX=9606	CMIP	0	0	2	0	0	2	0	0	2
Q8IZQ5	Selenoprotein H OS=Homo sapiens OX=9606	SELENOH	0	0	1	0	0	1	0	0	1
Q8N1G4	Leucine-rich repeat-containing protein 47 OS=Homo sapiens OX=9606	LRRC47	0	0	5	0	0	5	0	0	5
Q8N474	Secreted frizzled-related protein 1 OS=Homo sapiens OX=9606	SFRP1	0	0	2	0	0	2	0	0	2
Q8N4L2	Type 2 phosphatidylinositol 4,5-bisphosphate 4-phosphatase OS=Homo sapiens OX=9606	PIP4P2	0	0	1	0	0	1	0	0	1
Q8NC42	E3 ubiquitin-protein ligase RNF149 OS=Homo sapiens OX=9606	RNF149	0	0	2	0	0	2	0	0	2
Q8NC56	LEM domain-containing protein 2 OS=Homo sapiens OX=9606	LEMD2	0	0	3	0	0	3	0	0	3
Q8WUM9	Sodium-dependent phosphate transporter 1 OS=Homo sapiens OX=9606	SLC20A1	0	0	3	0	0	2	0	0	2
Q8WUQ7	Splicing factor Cactin OS=Homo sapiens OX=9606	CACTIN	0	0	1	0	0	1	0	0	1
Q8WVM0	Dimethyladenosine transferase 1, mitochondrial OS=Homo sapiens OX=9606	TFB1M	0	0	2	0	0	2	0	0	2
Q8WXX5	DnaJ homolog subfamily C member 9 OS=Homo sapiens OX=9606	DNAJC9	0	0	3	0	0	2	0	0	2
Q92499	ATP-dependent RNA helicase DDX1 OS=Homo sapiens OX=9606	DDX1	0	0	2	0	0	2	0	0	2
Q92529	SHC-transforming protein 3 OS=Homo sapiens OX=9606	SHC3	0	0	1	0	0	1	0	0	1
Q92887	ATP-binding cassette sub-family C member 2 OS=Homo sapiens OX=9606	ABCC2	0	0	2	0	0	2	0	0	2
Q92896	Golgi apparatus protein 1 OS=Homo sapiens OX=9606	GLG1	0	0	1	0	0	1	0	0	1
Q93070	Ecto-ADP-ribosyltransferase 4 OS=Homo sapiens OX=9606	ART4	0	0	1	0	0	1	0	0	1
Q96B67	Arrestin domain-containing protein 3 OS=Homo sapiens OX=9606	ARRDC3	0	0	1	0	0	1	0	0	1
Q96G21	U3 small nucleolar ribonucleoprotein protein IMP4 OS=Homo sapiens OX=9606	IMP4	0	0	1	0	0	1	0	0	1
Q96GD4	Aurora kinase B OS=Homo sapiens OX=9606	AURKB	0	0	2	0	0	2	0	0	2
Q96IY4	Carboxypeptidase B2 OS=Homo sapiens OX=9606	CPB2	0	0	1	0	0	1	0	0	1
Q96J02	E3 ubiquitin-protein ligase Itchy homolog OS=Homo sapiens OX=9606	ITCH	0	0	6	0	0	3	0	0	5
Q96L92	Sorting nexin-27 OS=Homo sapiens OX=9606	SNX27	0	0	1	0	0	1	0	0	1
Q96PK6	RNA-binding protein 14 OS=Homo sapiens OX=9606	RBM14	0	0	1	0	0	1	0	0	1
Q96PU5	E3 ubiquitin-protein ligase NEDD4-like OS=Homo sapiens OX=9606	NEDD4L	0	0	1	0	0	1	0	0	1
Q96PY5	Formin-like protein 2 OS=Homo sapiens OX=9606	FMNL2	0	0	2	0	0	2	0	0	2
Q96QA5	Gasdermin-A OS=Homo sapiens OX=9606	GSDMA	0	0	1	0	0	1	0	0	1
Q99650	Oncostatin-M-specific receptor subunit beta OS=Homo sapiens OX=9606	OSMR	0	0	1	0	0	1	0	0	1
Q9BPX5	Actin-related protein 2/3 complex subunit 5-like protein OS=Homo sapiens OX=9606	ARPC5L	0	0	1	0	0	1	0	0	1
Q9BQD7	Adenine nucleotide translocase lysine N-methyltransferase OS=Homo sapiens OX=9606	ANTKMT	0	0	1	0	0	1	0	0	1
Q9BRR8	G patch domain-containing protein 1 OS=Homo sapiens OX=9606	GPATCH1	0	0	1	0	0	1	0	0	1
Q9BRZ2	E3 ubiquitin-protein ligase TRIM56 OS=Homo sapiens OX=9606	TRIM56	0	0	1	0	0	1	0	0	1
Q9BVJ6	U3 small nucleolar RNA-associated protein 14 homolog A OS=Homo sapiens OX=9606	UTP14A	0	0	2	0	0	2	0	0	2
Q9BVX2	Transmembrane protein 106C OS=Homo sapiens OX=9606	TMEM106C	0	0	1	0	0	1	0	0	1
Q9BXK1	Krueppel-like factor 16 OS=Homo sapiens OX=9606	KLF16	0	0	1	0	0	1	0	0	1
Q9BYG3	MKI67 FHA domain-interacting nucleolar phosphoprotein OS=Homo sapiens OX=9606	NIFK	0	0	1	0	0	1	0	0	1
Q9BZE4	GTP-binding protein 4 OS=Homo sapiens OX=9606	GTPBP4	0	0	5	0	0	4	0	0	4
Q9GZP0	Platelet-derived growth factor D OS=Homo sapiens OX=9606	PDGFD	0	0	1	0	0	1	0	0	1
Q9H089	Large subunit GTPase 1 homolog OS=Homo sapiens OX=9606	LSG1	0	0	2	0	0	2	0	0	2
Q9H0A0	RNA cytidine acetyltransferase OS=Homo sapiens OX=9606	NAT10	0	0	3	0	0	2	0	0	2
Q9H0E2	Toll-interacting protein OS=Homo sapiens OX=9606	TOLLIP	0	0	1	0	0	1	0	0	1
Q9H0M0	NEDD4-like E3 ubiquitin-protein ligase WWP1 OS=Homo sapiens OX=9606	WWP1	0	0	3	0	0	1	0	0	3
Q9H0S4	Probable ATP-dependent RNA helicase DDX47 OS=Homo sapiens OX=9606	DDX47	0	0	2	0	0	2	0	0	2
Q9H3U1	Protein unc-45 homolog A OS=Homo sapiens OX=9606	UNC45A	0	0	1	0	0	1	0	0	1
Q9H4L5	Oxysterol-binding protein-related protein 3 OS=Homo sapiens OX=9606	OSBPL3	0	0	1	0	0	1	0	0	1
Q9H6R4	Nucleolar protein 6 OS=Homo sapiens OX=9606	NOL6	0	0	2	0	0	2	0	0	2
Q9H6X2	Anthrax toxin receptor 1 OS=Homo sapiens OX=9606	ANTXR1	0	0	1	0	0	1	0	0	1
Q9HAZ1	Dual specificity protein kinase CLK4 OS=Homo sapiens OX=9606	CLK4	0	0	1	0	0	1	0	0	1
Q9NQ29	Putative RNA-binding protein Luc7-like 1 OS=Homo sapiens OX=9606	LUC7L	0	0	8	0	0	4	0	0	6
Q9NQZ2	Something about silencing protein 10 OS=Homo sapiens OX=9606	UTP3	0	0	1	0	0	1	0	0	1
Q9NRC8	NAD-dependent protein deacetylase sirtuin-7 OS=Homo sapiens OX=9606	SIRT7	0	0	2	0	0	2	0	0	2
Q9NRX1	RNA-binding protein PNO1 OS=Homo sapiens OX=9606	PNO1	0	0	2	0	0	2	0	0	2
Q9NUL7	Probable ATP-dependent RNA helicase DDX28 OS=Homo sapiens OX=9606	DDX28	0	0	7	0	0	5	0	0	5
Q9NV06	DDB1- and CUL4-associated factor 13 OS=Homo sapiens OX=9606	DCAF13	0	0	1	0	0	1	0	0	1
Q9NVP1	ATP-dependent RNA helicase DDX18 OS=Homo sapiens OX=9606	DDX18	0	0	2	0	0	2	0	0	2
Q9NWU5	Large ribosomal subunit protein uL22m OS=Homo sapiens OX=9606	MRPL22	0	0	1	0	0	1	0	0	1
Q9NYL2	Mitogen-activated protein kinase kinase kinase 20 OS=Homo sapiens OX=9606	MAP3K20	0	0	1	0	0	1	0	0	1
Q9NZI8	Insulin-like growth factor 2 mRNA-binding protein 1 OS=Homo sapiens OX=9606	IGF2BP1	0	0	2	0	0	2	0	0	2
Q9NZM5	Ribosome biogenesis protein NOP53 OS=Homo sapiens OX=9606	NOP53	0	0	2	0	0	2	0	0	2
Q9NZN4	EH domain-containing protein 2 OS=Homo sapiens OX=9606	EHD2	0	0	1	0	0	1	0	0	1
Q9NZV1	Cysteine-rich motor neuron 1 protein OS=Homo sapiens OX=9606	CRIM1	0	0	1	0	0	1	0	0	1
Q9P0K7	Ankycorbin OS=Homo sapiens OX=9606	RAI14	0	0	1	0	0	1	0	0	1
Q9P258	Protein RCC2 OS=Homo sapiens OX=9606	RCC2	0	0	4	0	0	3	0	0	3
Q9P2I0	Cleavage and polyadenylation specificity factor subunit 2 OS=Homo sapiens OX=9606	CPSF2	0	0	1	0	0	1	0	0	1
Q9P2N5	RNA-binding protein 27 OS=Homo sapiens OX=9606	RBM27	0	0	1	0	0	1	0	0	1
Q9UBS4	DnaJ homolog subfamily B member 11 OS=Homo sapiens OX=9606	DNAJB11	0	0	1	0	0	1	0	0	1
Q9UBX3	Mitochondrial dicarboxylate carrier OS=Homo sapiens OX=9606	SLC25A10	0	0	1	0	0	1	0	0	1
Q9UGN5	Poly [ADP-ribose] polymerase 2 OS=Homo sapiens OX=9606	PARP2	0	0	2	0	0	2	0	0	2
Q9UHR5	SAP30-binding protein OS=Homo sapiens OX=9606	SAP30BP	0	0	2	0	0	2	0	0	2
Q9UI30	Multifunctional methyltransferase subunit TRM112-like protein OS=Homo sapiens OX=9606	TRMT112	0	0	4	0	0	3	0	0	3
Q9UJS0	Electrogenic aspartate/glutamate antiporter SLC25A13, mitochondrial OS=Homo sapiens OX=9606	SLC25A13	0	0	2	0	0	2	0	0	2
Q9UMY4	Sorting nexin-12 OS=Homo sapiens OX=9606	SNX12	0	0	1	0	0	1	0	0	1
Q9UPN3	Microtubule-actin cross-linking factor 1, isoforms 1/2/3/4/5 OS=Homo sapiens OX=9606	MACF1	0	0	1	0	0	1	0	0	1
Q9UPV0	Centrosomal protein of 164 kDa OS=Homo sapiens OX=9606	CEP164	0	0	1	0	0	1	0	0	1
Q9UQ88	Cyclin-dependent kinase 11A OS=Homo sapiens OX=9606	CDK11A	0	0	5	0	0	4	0	0	4
Q9Y224	RNA transcription, translation and transport factor protein OS=Homo sapiens OX=9606	RTRAF	0	0	1	0	0	1	0	0	1
Q9Y294	Histone chaperone ASF1A OS=Homo sapiens OX=9606	ASF1A	0	0	1	0	0	1	0	0	1
Q9Y2X9	Zinc finger protein 281 OS=Homo sapiens OX=9606	ZNF281	0	0	1	0	0	1	0	0	1
Q9Y314	Nitric oxide synthase-interacting protein OS=Homo sapiens OX=9606	NOSIP	0	0	1	0	0	1	0	0	1
Q9Y324	rRNA-processing protein FCF1 homolog OS=Homo sapiens OX=9606	FCF1	0	0	2	0	0	2	0	0	2
Q9Y3C1	Nucleolar protein 16 OS=Homo sapiens OX=9606	NOP16	0	0	5	0	0	5	0	0	5
Q9Y446	Plakophilin-3 OS=Homo sapiens OX=9606	PKP3	0	0	1	0	0	1	0	0	1
Q9Y4F4	TOG array regulator of axonemal microtubules protein 1 OS=Homo sapiens OX=9606	TOGARAM1	0	0	1	0	0	1	0	0	1
Q9Y4I1	Unconventional myosin-Va OS=Homo sapiens OX=9606	MYO5A	0	0	1	0	0	1	0	0	1
Q9Y546	Leucine-rich repeat-containing protein 42 OS=Homo sapiens OX=9606	LRRC42	0	0	1	0	0	1	0	0	1
Q9Y561	Low-density lipoprotein receptor-related protein 12 OS=Homo sapiens OX=9606	LRP12	0	0	1	0	0	1	0	0	1
Q9Y608	Leucine-rich repeat flightless-interacting protein 2 OS=Homo sapiens OX=9606	LRRFIP2	0	0	2	0	0	2	0	0	2
Q9Y6A4	Cilia- and flagella-associated protein 20 OS=Homo sapiens OX=9606	CFAP20	0	0	4	0	0	3	0	0	3
Q9Y6M4	Casein kinase I isoform gamma-3 OS=Homo sapiens OX=9606	CSNK1G3	0	0	1	0	0	1	0	0	1
Q9Y6M5	Proton-coupled zinc antiporter SLC30A1 OS=Homo sapiens OX=9606	SLC30A1	0	0	1	0	0	1	0	0	1
Q9Y6N5	Sulfide:quinone oxidoreductase, mitochondrial OS=Homo sapiens OX=9606	SQOR	0	0	1	0	0	1	0	0	1
P62263	Small ribosomal subunit protein uS11 OS=Homo sapiens OX=9606	RPS14	1	28	42	1	10	11	1	10	11
Q15149	Plectin OS=Homo sapiens OX=9606	PLEC	1	28	111	1	25	82	1	25	82
P62701	Small ribosomal subunit protein eS4, X isoform OS=Homo sapiens OX=9606	RPS4X	1	27	44	1	11	12	1	17	19
P62750	Large ribosomal subunit protein uL23 OS=Homo sapiens OX=9606	RPL23A	1	17	26	1	8	9	1	8	9
P62829	Large ribosomal subunit protein uL14 OS=Homo sapiens OX=9606	RPL23	1	17	29	1	6	8	1	6	8
O00159	Unconventional myosin-Ic OS=Homo sapiens OX=9606	MYO1C	1	14	33	1	11	21	1	11	21
P62847	Small ribosomal subunit protein eS24 OS=Homo sapiens OX=9606	RPS24	1	14	18	1	6	5	1	6	5
P47756	F-actin-capping protein subunit beta OS=Homo sapiens OX=9606	CAPZB	1	11	10	1	8	7	1	8	7
P62277	Small ribosomal subunit protein uS15 OS=Homo sapiens OX=9606	RPS13	1	10	15	1	7	7	1	7	7
P46776	Large ribosomal subunit protein uL15 OS=Homo sapiens OX=9606	RPL27A	1	9	13	1	4	5	1	4	5
P61158	Actin-related protein 3 OS=Homo sapiens OX=9606	ACTR3	1	8	12	1	8	9	1	8	9
P62913	Large ribosomal subunit protein uL5 OS=Homo sapiens OX=9606	RPL11	1	8	19	1	6	7	1	6	7
P62899	Large ribosomal subunit protein eL31 OS=Homo sapiens OX=9606	RPL31	1	6	7	1	3	3	1	3	3
P08729	Keratin, type II cytoskeletal 7 OS=Homo sapiens OX=9606	KRT7	1	5	10	1	5	9	3	7	12
Q71U36	Tubulin alpha-1A chain OS=Homo sapiens OX=9606	TUBA1A	1	5	14	0	0	1	1	4	11
Q9UBC5	Unconventional myosin-Ia OS=Homo sapiens OX=9606	MYO1A	1	5	6	0	1	1	1	3	4
P50914	Large ribosomal subunit protein eL14 OS=Homo sapiens OX=9606	RPL14	1	4	7	1	2	3	1	2	3
P05388	Large ribosomal subunit protein uL10 OS=Homo sapiens OX=9606	RPLP0	1	3	12	1	3	8	1	3	8
P30050	Large ribosomal subunit protein uL11 OS=Homo sapiens OX=9606	RPL12	1	3	4	1	2	2	1	2	2
P26373	Large ribosomal subunit protein eL13 OS=Homo sapiens OX=9606	RPL13	1	2	6	1	1	3	1	1	3
P40429	Large ribosomal subunit protein uL13 OS=Homo sapiens OX=9606	RPL13A	1	2	4	1	2	3	1	2	3
P46781	Small ribosomal subunit protein uS4 OS=Homo sapiens OX=9606	RPS9	1	2	7	1	2	6	1	2	6
P49756	RNA-binding protein 25 OS=Homo sapiens OX=9606	RBM25	1	2	9	1	2	9	1	2	9
P63244	Small ribosomal subunit protein RACK1 OS=Homo sapiens OX=9606	RACK1	1	2	2	1	2	2	1	2	2
Q04837	Single-stranded DNA-binding protein, mitochondrial OS=Homo sapiens OX=9606	SSBP1	1	2	6	1	2	5	1	2	5
Q1XH10	SKI/DACH domain-containing protein 1 OS=Homo sapiens OX=9606	SKIDA1	1	2	0	1	1	0	1	1	0
P00338	L-lactate dehydrogenase A chain OS=Homo sapiens OX=9606	LDHA	1	1	2	1	1	2	1	1	2
P01624	Immunoglobulin kappa variable 3-15 OS=Homo sapiens OX=9606	IGKV3-15	1	1	0	1	1	0	1	1	0
P04004	Vitronectin OS=Homo sapiens OX=9606	VTN	1	1	1	1	1	1	1	1	1
P05783	Keratin, type I cytoskeletal 18 OS=Homo sapiens OX=9606	KRT18	1	1	4	1	1	3	2	2	4
P11940	Polyadenylate-binding protein 1 OS=Homo sapiens OX=9606	PABPC1	1	1	7	1	1	6	1	1	6
P12814	Alpha-actinin-1 OS=Homo sapiens OX=9606	ACTN1	1	1	3	1	1	3	1	1	3
P13639	Elongation factor 2 OS=Homo sapiens OX=9606	EEF2	1	1	4	1	1	2	1	1	3
P35268	Large ribosomal subunit protein eL22 OS=Homo sapiens OX=9606	RPL22	1	1	4	1	1	3	1	1	3
P46778	Large ribosomal subunit protein eL21 OS=Homo sapiens OX=9606	RPL21	1	1	4	1	1	3	1	1	3
P52907	F-actin-capping protein subunit alpha-1 OS=Homo sapiens OX=9606	CAPZA1	1	1	10	1	1	6	1	1	7
P62314	Small nuclear ribonucleoprotein Sm D1 OS=Homo sapiens OX=9606	SNRPD1	1	1	1	1	1	1	1	1	1
P63241	Eukaryotic translation initiation factor 5A-1 OS=Homo sapiens OX=9606	EIF5A	1	1	2	1	1	2	1	1	2
Q01081	Splicing factor U2AF 35 kDa subunit OS=Homo sapiens OX=9606	U2AF1	1	1	3	1	1	3	1	1	3
Q07955	Serine/arginine-rich splicing factor 1 OS=Homo sapiens OX=9606	SRSF1	1	1	5	1	1	3	1	1	3
Q12931	Heat shock protein 75 kDa, mitochondrial OS=Homo sapiens OX=9606	TRAP1	1	1	0	1	1	0	1	1	0
Q16777	Histone H2A type 2-C OS=Homo sapiens OX=9606	H2AC20	1	1	5	1	1	3	1	1	3
Q8NFJ5	Retinoic acid-induced protein 3 OS=Homo sapiens OX=9606	GPRC5A	1	1	2	1	1	1	1	1	1
P27348	14-3-3 protein theta OS=Homo sapiens OX=9606	YWHAQ	1	1	2	0	0	1	1	1	2
P63104	14-3-3 protein zeta/delta OS=Homo sapiens OX=9606	YWHAZ	1	1	2	0	0	1	1	1	2
O75223	Gamma-glutamylcyclotransferase OS=Homo sapiens OX=9606	GGCT	1	0	0	1	0	0	1	0	0
O75376	Nuclear receptor corepressor 1 OS=Homo sapiens OX=9606	NCOR1	1	0	1	1	0	1	1	0	1
P00558	Phosphoglycerate kinase 1 OS=Homo sapiens OX=9606	PGK1	1	0	0	1	0	0	1	0	0
P01040	Cystatin-A OS=Homo sapiens OX=9606	CSTA	1	0	1	1	0	1	1	0	1
P01619	Immunoglobulin kappa variable 3-20 OS=Homo sapiens OX=9606	IGKV3-20	1	0	0	1	0	0	1	0	0
P01834	Immunoglobulin kappa constant OS=Homo sapiens OX=9606	IGKC	1	0	0	1	0	0	1	0	0
P02100	Hemoglobin subunit epsilon OS=Homo sapiens OX=9606	HBE1	1	0	2	1	0	1	1	0	1
P02679	Fibrinogen gamma chain OS=Homo sapiens OX=9606	FGG	1	0	0	1	0	0	1	0	0
P04083	Annexin A1 OS=Homo sapiens OX=9606	ANXA1	1	0	0	1	0	0	1	0	0
P06454	Prothymosin alpha OS=Homo sapiens OX=9606	PTMA	1	0	0	1	0	0	1	0	0
P06702	Protein S100-A9 OS=Homo sapiens OX=9606	S100A9	1	0	0	1	0	0	1	0	0
P07339	Cathepsin D OS=Homo sapiens OX=9606	CTSD	1	0	0	1	0	0	1	0	0
P08195	4F2 cell-surface antigen heavy chain OS=Homo sapiens OX=9606	SLC3A2	1	0	6	1	0	6	1	0	6
P08311	Cathepsin G OS=Homo sapiens OX=9606	CTSG	1	0	0	1	0	0	1	0	0
P10599	Thioredoxin OS=Homo sapiens OX=9606	TXN	1	0	1	1	0	1	1	0	1
P11279	Lysosome-associated membrane glycoprotein 1 OS=Homo sapiens OX=9606	LAMP1	1	0	0	1	0	0	1	0	0
P15531	Nucleoside diphosphate kinase A OS=Homo sapiens OX=9606	NME1	1	0	0	1	0	0	1	0	0
P17480	Nucleolar transcription factor 1 OS=Homo sapiens OX=9606	UBTF	1	0	0	1	0	0	1	0	0
P21333	Filamin-A OS=Homo sapiens OX=9606	FLNA	1	0	1	1	0	1	1	0	1
P22736	Nuclear receptor subfamily 4 group A member 1 OS=Homo sapiens OX=9606	NR4A1	1	0	0	1	0	0	1	0	0
P25787	Proteasome subunit alpha type-2 OS=Homo sapiens OX=9606	PSMA2	1	0	0	1	0	0	1	0	0
P35527	Keratin, type I cytoskeletal 9 OS=Homo sapiens OX=9606	KRT9	1	0	2	1	0	1	39	27	39
P40926	Malate dehydrogenase, mitochondrial OS=Homo sapiens OX=9606	MDH2	1	0	1	1	0	1	1	0	1
P49721	Proteasome subunit beta type-2 OS=Homo sapiens OX=9606	PSMB2	1	0	0	1	0	0	1	0	0
P54886	Delta-1-pyrroline-5-carboxylate synthase OS=Homo sapiens OX=9606	ALDH18A1	1	0	0	1	0	0	1	0	0
P62316	Small nuclear ribonucleoprotein Sm D2 OS=Homo sapiens OX=9606	SNRPD2	1	0	0	1	0	0	1	0	0
P62937	Peptidyl-prolyl cis-trans isomerase A OS=Homo sapiens OX=9606	PPIA	1	0	3	1	0	2	1	0	2
P84103	Serine/arginine-rich splicing factor 3 OS=Homo sapiens OX=9606	SRSF3	1	0	2	1	0	2	1	0	2
Q13835	Plakophilin-1 OS=Homo sapiens OX=9606	PKP1	1	0	0	1	0	0	1	0	0
Q13867	Bleomycin hydrolase OS=Homo sapiens OX=9606	BLMH	1	0	0	1	0	0	1	0	0
Q14574	Desmocollin-3 OS=Homo sapiens OX=9606	DSC3	1	0	1	1	0	1	1	0	1
Q15393	Splicing factor 3B subunit 3 OS=Homo sapiens OX=9606	SF3B3	1	0	0	1	0	0	1	0	0
Q16610	Extracellular matrix protein 1 OS=Homo sapiens OX=9606	ECM1	1	0	0	1	0	0	1	0	0
Q53RT3	Retroviral-like aspartic protease 1 OS=Homo sapiens OX=9606	ASPRV1	1	0	0	1	0	0	1	0	0
Q7Z3Z0	Keratin, type I cytoskeletal 25 OS=Homo sapiens OX=9606	KRT25	1	0	0	1	0	0	3	2	2
Q7Z6J4	FYVE, RhoGEF and PH domain-containing protein 2 OS=Homo sapiens OX=9606	FGD2	1	0	0	1	0	0	1	0	0
Q86YZ3	Hornerin OS=Homo sapiens OX=9606	HRNR	1	0	0	1	0	0	1	0	0
Q8NEX9	Short-chain dehydrogenase/reductase family 9C member 7 OS=Homo sapiens OX=9606	SDR9C7	1	0	0	1	0	0	1	0	0
Q969S9	Ribosome-releasing factor 2, mitochondrial OS=Homo sapiens OX=9606	GFM2	1	0	0	1	0	0	1	0	0
Q9C037	E3 ubiquitin-protein ligase TRIM4 OS=Homo sapiens OX=9606	TRIM4	1	0	2	1	0	1	1	0	1
Q9NP55	BPI fold-containing family A member 1 OS=Homo sapiens OX=9606	BPIFA1	1	0	0	1	0	0	1	0	0
Q9NYL9	Tropomodulin-3 OS=Homo sapiens OX=9606	TMOD3	1	0	5	1	0	3	1	0	3
Q9Y6F8	Testis-specific chromodomain protein Y 1 OS=Homo sapiens OX=9606	CDY1B	1	0	0	1	0	0	1	0	0
P59190	Ras-related protein Rab-15 OS=Homo sapiens OX=9606	RAB15	1	0	2	0	0	1	1	0	2
P61026	Ras-related protein Rab-10 OS=Homo sapiens OX=9606	RAB10	1	0	2	0	0	1	1	0	2
P62081	Small ribosomal subunit protein eS7 OS=Homo sapiens OX=9606	RPS7	2	21	31	2	11	9	2	11	9
P83111	Serine beta-lactamase-like protein LACTB, mitochondrial OS=Homo sapiens OX=9606	LACTB	2	20	29	2	16	19	2	16	19
P16403	Histone H1.2 OS=Homo sapiens OX=9606	H1-2	2	14	19	0	1	1	2	6	8
P10412	Histone H1.4 OS=Homo sapiens OX=9606	H1-4	2	13	20	0	0	1	2	5	8
P16402	Histone H1.3 OS=Homo sapiens OX=9606	H1-3	2	13	19	0	0	1	2	5	8
P59998	Actin-related protein 2/3 complex subunit 4 OS=Homo sapiens OX=9606	ARPC4	2	10	7	2	4	4	2	4	4
Q07020	Large ribosomal subunit protein eL18 OS=Homo sapiens OX=9606	RPL18	2	9	5	2	6	5	2	6	5
P12236	ADP/ATP translocase 3 OS=Homo sapiens OX=9606	SLC25A6	2	9	13	0	2	4	2	7	9
P68363	Tubulin alpha-1B chain OS=Homo sapiens OX=9606	TUBA1B	2	7	16	1	2	2	2	6	12
P07437	Tubulin beta chain OS=Homo sapiens OX=9606	TUBB	2	7	20	0	2	4	2	6	11
P15880	Small ribosomal subunit protein uS5 OS=Homo sapiens OX=9606	RPS2	2	6	9	2	5	9	2	5	9
P62424	Large ribosomal subunit protein eL8 OS=Homo sapiens OX=9606	RPL7A	2	6	4	2	5	4	2	5	4
P68371	Tubulin beta-4B chain OS=Homo sapiens OX=9606	TUBB4B	2	6	17	0	1	3	2	5	9
P18124	Large ribosomal subunit protein uL30 OS=Homo sapiens OX=9606	RPL7	2	5	7	2	5	6	2	5	6
P19338	Nucleolin OS=Homo sapiens OX=9606	NCL	2	5	10	2	5	7	2	5	7
P62979	Ubiquitin-ribosomal protein eS31 fusion protein OS=Homo sapiens OX=9606	RPS27A	2	5	10	1	4	4	1	4	4
Q13509	Tubulin beta-3 chain OS=Homo sapiens OX=9606	TUBB3	2	5	12	0	0	1	2	4	6
Q92841	Probable ATP-dependent RNA helicase DDX17 OS=Homo sapiens OX=9606	DDX17	2	5	9	0	2	2	2	5	7
P62888	Large ribosomal subunit protein eL30 OS=Homo sapiens OX=9606	RPL30	2	3	5	2	3	4	2	3	4
P05387	Large ribosomal subunit protein P2 OS=Homo sapiens OX=9606	RPLP2	2	2	5	2	2	4	2	2	4
P14618	Pyruvate kinase PKM OS=Homo sapiens OX=9606	PKM	2	2	14	2	1	11	2	1	11
P42166	Lamina-associated polypeptide 2, isoform alpha OS=Homo sapiens OX=9606	TMPO	2	2	12	2	2	11	2	2	11
P25705	ATP synthase subunit alpha, mitochondrial OS=Homo sapiens OX=9606	ATP5F1A	2	1	3	2	1	3	2	1	3
P49207	Large ribosomal subunit protein eL34 OS=Homo sapiens OX=9606	RPL34	2	1	0	1	1	0	1	1	0
P62826	GTP-binding nuclear protein Ran OS=Homo sapiens OX=9606	RAN	2	1	3	1	1	3	1	1	3
P05109	Protein S100-A8 OS=Homo sapiens OX=9606	S100A8	2	0	0	2	0	0	2	0	0
P05164	Myeloperoxidase OS=Homo sapiens OX=9606	MPO	2	0	0	2	0	0	2	0	0
P07910	Heterogeneous nuclear ribonucleoproteins C1/C2 OS=Homo sapiens OX=9606	HNRNPC	2	0	2	2	0	2	2	0	2
P29401	Transketolase OS=Homo sapiens OX=9606	TKT	2	0	1	2	0	1	2	0	1
P38646	Stress-70 protein, mitochondrial OS=Homo sapiens OX=9606	HSPA9	2	0	3	2	0	3	2	0	3
P42357	Histidine ammonia-lyase OS=Homo sapiens OX=9606	HAL	2	0	0	2	0	0	2	0	0
Q08188	Protein-glutamine gamma-glutamyltransferase E OS=Homo sapiens OX=9606	TGM3	2	0	1	2	0	1	2	0	1
Q15517	Corneodesmosin OS=Homo sapiens OX=9606	CDSN	2	0	0	2	0	0	2	0	0
Q32P51	Heterogeneous nuclear ribonucleoprotein A1-like 2 OS=Homo sapiens OX=9606	HNRNPA1L2	2	0	1	2	0	1	2	0	1
Q6NZI2	Caveolae-associated protein 1 OS=Homo sapiens OX=9606	CAVIN1	2	0	5	2	0	3	2	0	3
Q7Z794	Keratin, type II cytoskeletal 1b OS=Homo sapiens OX=9606	KRT77	2	0	3	2	0	2	5	3	6
B9A064	Immunoglobulin lambda-like polypeptide 5 OS=Homo sapiens OX=9606	IGLL5	2	0	0	1	0	0	1	0	0
P04792	Heat shock protein beta-1 OS=Homo sapiens OX=9606	HSPB1	2	0	1	1	0	1	1	0	1
P13727	Bone marrow proteoglycan OS=Homo sapiens OX=9606	PRG2	2	0	0	1	0	0	1	0	0
Q96HU8	GTP-binding protein Di-Ras2 OS=Homo sapiens OX=9606	DIRAS2	2	0	0	1	0	0	1	0	0
P62269	Small ribosomal subunit protein uS13 OS=Homo sapiens OX=9606	RPS18	3	49	81	2	14	18	2	14	18
P62249	Small ribosomal subunit protein uS9 OS=Homo sapiens OX=9606	RPS16	3	21	18	2	10	8	2	10	8
P14649	Myosin light chain 6B OS=Homo sapiens OX=9606	MYL6B	3	12	12	0	0	2	2	3	4
P61247	Small ribosomal subunit protein eS1 OS=Homo sapiens OX=9606	RPS3A	3	11	23	3	8	11	3	8	11
P62241	Small ribosomal subunit protein eS8 OS=Homo sapiens OX=9606	RPS8	3	9	14	3	7	8	3	7	8
P05787	Keratin, type II cytoskeletal 8 OS=Homo sapiens OX=9606	KRT8	3	7	10	2	3	5	6	8	11
P17844	Probable ATP-dependent RNA helicase DDX5 OS=Homo sapiens OX=9606	DDX5	3	7	14	1	4	7	3	7	12
P08670	Vimentin OS=Homo sapiens OX=9606	VIM	3	2	11	3	2	8	3	2	9
Q5TEC6	Histone H3-7 OS=Homo sapiens OX=9606	H3-7	3	1	1	2	1	1	2	1	1
Q9UHX1	Poly(U)-binding-splicing factor PUF60 OS=Homo sapiens OX=9606	PUF60	3	1	3	2	1	3	2	1	3
P01857	Immunoglobulin heavy constant gamma 1 OS=Homo sapiens OX=9606	IGHG1	3	0	0	3	0	0	3	0	0
P06733	Alpha-enolase OS=Homo sapiens OX=9606	ENO1	3	0	4	3	0	4	3	0	4
Q9HCY8	Protein S100-A14 OS=Homo sapiens OX=9606	S100A14	3	0	2	3	0	2	3	0	2
P01024	Complement C3 OS=Homo sapiens OX=9606	C3	3	0	0	2	0	0	2	0	0
P22626	Heterogeneous nuclear ribonucleoproteins A2/B1 OS=Homo sapiens OX=9606	HNRNPA2B1	3	0	2	2	0	2	2	0	2
P81605	Dermcidin OS=Homo sapiens OX=9606	DCD	3	0	0	2	0	0	2	0	0
Q6ZVX7	F-box only protein 50 OS=Homo sapiens OX=9606	NCCRP1	3	0	1	2	0	1	2	0	1
O14556	Glyceraldehyde-3-phosphate dehydrogenase, testis-specific OS=Homo sapiens OX=9606	GAPDHS	3	0	0	1	0	0	1	0	0
Q9NWB6	Arginine and glutamate-rich protein 1 OS=Homo sapiens OX=9606	ARGLU1	3	0	0	1	0	0	1	0	0
P08238	Heat shock protein HSP 90-beta OS=Homo sapiens OX=9606	HSP90AB1	3	0	2	0	0	1	3	0	2
Q00610	Clathrin heavy chain 1 OS=Homo sapiens OX=9606	CLTC	4	24	40	4	19	30	4	19	30
P05141	ADP/ATP translocase 2 OS=Homo sapiens OX=9606	SLC25A5	4	12	14	1	4	3	3	9	8
P0DMV9	Heat shock 70 kDa protein 1B OS=Homo sapiens OX=9606	HSPA1B	4	6	9	4	3	6	4	5	8
P62805	Histone H4 OS=Homo sapiens OX=9606	H4C16	4	5	10	3	2	5	3	2	5
Q5QNW6	Histone H2B type 2-F OS=Homo sapiens OX=9606	H2BC18	4	3	8	0	1	2	2	3	3
Q96P63	Serpin B12 OS=Homo sapiens OX=9606	SERPINB12	4	2	2	3	2	2	3	2	2
P05089	Arginase-1 OS=Homo sapiens OX=9606	ARG1	4	0	3	4	0	3	4	0	3
Q8IYB1	Nucleotidyltransferase MB21D2 OS=Homo sapiens OX=9606	MB21D2	4	0	0	4	0	0	4	0	0
P01876	Immunoglobulin heavy constant alpha 1 OS=Homo sapiens OX=9606	IGHA1	4	0	0	3	0	0	3	0	0
P02788	Lactotransferrin OS=Homo sapiens OX=9606	LTF	4	0	0	3	0	0	3	0	0
P04040	Catalase OS=Homo sapiens OX=9606	CAT	4	0	1	3	0	1	3	0	1
Q01469	Fatty acid-binding protein 5 OS=Homo sapiens OX=9606	FABP5	4	0	1	3	0	1	3	0	1
Q6KB66	Keratin, type II cytoskeletal 80 OS=Homo sapiens OX=9606	KRT80	4	0	2	3	0	2	3	0	2
P07900	Heat shock protein HSP 90-alpha OS=Homo sapiens OX=9606	HSP90AA1	4	0	1	1	0	0	4	0	1
O00571	ATP-dependent RNA helicase DDX3X OS=Homo sapiens OX=9606	DDX3X	5	30	50	5	15	25	5	15	26
P67936	Tropomyosin alpha-4 chain OS=Homo sapiens OX=9606	TPM4	5	19	25	0	6	7	4	12	15
P07951	Tropomyosin beta chain OS=Homo sapiens OX=9606	TPM2	5	18	20	0	1	1	4	11	12
P68104	Elongation factor 1-alpha 1 OS=Homo sapiens OX=9606	EEF1A1	5	15	22	3	9	10	3	9	10
P11142	Heat shock cognate 71 kDa protein OS=Homo sapiens OX=9606	HSPA8	5	11	29	3	6	14	4	8	17
P02545	Prelamin-A/C OS=Homo sapiens OX=9606	LMNA	5	9	32	5	8	23	5	8	23
P22061	Protein-L-isoaspartate(D-aspartate) O-methyltransferase OS=Homo sapiens OX=9606	PCMT1	5	3	4	5	2	3	5	2	3
Q16778	Histone H2B type 2-E OS=Homo sapiens OX=9606	H2BC21	5	2	8	1	0	1	3	2	2
P12273	Prolactin-inducible protein OS=Homo sapiens OX=9606	PIP	5	0	1	3	0	1	3	0	1
P35908	Keratin, type II cytoskeletal 2 epidermal OS=Homo sapiens OX=9606	KRT2	5	0	2	1	0	1	36	21	29
P23396	Small ribosomal subunit protein uS3 OS=Homo sapiens OX=9606	RPS3	6	20	39	4	13	15	4	13	15
Q562R1	Beta-actin-like protein 2 OS=Homo sapiens OX=9606	ACTBL2	6	14	23	0	0	1	2	4	6
P0DP25	Calmodulin-3 OS=Homo sapiens OX=9606	CALM3	6	11	24	3	5	7	3	5	7
P07355	Annexin A2 OS=Homo sapiens OX=9606	ANXA2	6	5	16	4	4	10	4	4	10
P11678	Eosinophil peroxidase OS=Homo sapiens OX=9606	EPX	6	0	0	4	0	0	4	0	0
P19013	Keratin, type II cytoskeletal 4 OS=Homo sapiens OX=9606	KRT4	6	0	2	2	0	0	6	2	4
P61626	Lysozyme C OS=Homo sapiens OX=9606	LYZ	6	0	0	2	0	0	2	0	0
P06753	Tropomyosin alpha-3 chain OS=Homo sapiens OX=9606	TPM3	7	13	13	2	3	4	6	7	9
Q06830	Peroxiredoxin-1 OS=Homo sapiens OX=9606	PRDX1	7	4	3	2	3	3	3	3	3
Q02413	Desmoglein-1 OS=Homo sapiens OX=9606	DSG1	7	2	9	6	2	6	6	2	6
P11021	Endoplasmic reticulum chaperone BiP OS=Homo sapiens OX=9606	HSPA5	7	1	9	5	0	4	6	1	6
P13645	Keratin, type I cytoskeletal 10 OS=Homo sapiens OX=9606	KRT10	7	0	3	1	0	1	32	31	33
P62851	Small ribosomal subunit protein eS25 OS=Homo sapiens OX=9606	RPS25	8	16	17	4	5	4	4	5	4
O95678	Keratin, type II cytoskeletal 75 OS=Homo sapiens OX=9606	KRT75	8	6	12	1	0	0	13	9	13
P13646	Keratin, type I cytoskeletal 13 OS=Homo sapiens OX=9606	KRT13	8	3	7	2	0	2	8	6	10
P32119	Peroxiredoxin-2 OS=Homo sapiens OX=9606	PRDX2	8	0	0	2	0	0	3	0	0
P09493	Tropomyosin alpha-1 chain OS=Homo sapiens OX=9606	TPM1	9	21	25	4	4	7	8	12	15
Q9UJV9	Probable ATP-dependent RNA helicase DDX41 OS=Homo sapiens OX=9606	DDX41	9	16	47	7	12	27	7	12	27
P04264	Keratin, type II cytoskeletal 1 OS=Homo sapiens OX=9606	KRT1	9	2	7	1	1	2	39	29	41
Q08554	Desmocollin-1 OS=Homo sapiens OX=9606	DSC1	9	1	2	5	1	2	5	1	2
Q8N1N4	Keratin, type II cytoskeletal 78 OS=Homo sapiens OX=9606	KRT78	10	1	9	6	1	5	7	1	9
P04406	Glyceraldehyde-3-phosphate dehydrogenase OS=Homo sapiens OX=9606	GAPDH	11	0	9	6	0	6	6	0	6
Q7Z406	Myosin-14 OS=Homo sapiens OX=9606	MYH14	12	53	68	1	14	29	6	24	40
Q86Y46	Keratin, type II cytoskeletal 73 OS=Homo sapiens OX=9606	KRT73	13	0	7	2	0	2	8	2	7
P60660	Myosin light polypeptide 6 OS=Homo sapiens OX=9606	MYL6	17	63	60	5	6	8	7	9	10
P02768	Albumin OS=Homo sapiens OX=9606	ALB	17	3	5	7	2	3	7	2	3
O14950	Myosin regulatory light chain 12B OS=Homo sapiens OX=9606	MYL12B	18	48	56	8	10	10	8	10	10
Q6S8J3	POTE ankyrin domain family member E OS=Homo sapiens OX=9606	POTEE	20	46	49	0	1	1	5	9	8
Q04695	Keratin, type I cytoskeletal 17 OS=Homo sapiens OX=9606	KRT17	21	12	31	10	5	12	18	13	22
O43795	Unconventional myosin-Ib OS=Homo sapiens OX=9606	MYO1B	22	46	72	15	24	36	16	26	39
P68133	Actin, alpha skeletal muscle OS=Homo sapiens OX=9606	ACTA1	26	46	59	1	1	1	9	11	11
P14923	Junction plakoglobin OS=Homo sapiens OX=9606	JUP	30	13	21	18	9	17	18	9	17
P08779	Keratin, type I cytoskeletal 16 OS=Homo sapiens OX=9606	KRT16	35	30	62	14	10	19	25	22	33
P63261	Actin, cytoplasmic 2 OS=Homo sapiens OX=9606	ACTG1	37	103	111	1	1	1	14	21	20
P60709	Actin, cytoplasmic 1 OS=Homo sapiens OX=9606	ACTB	37	102	110	1	1	1	14	21	20
P04259	Keratin, type II cytoskeletal 6B OS=Homo sapiens OX=9606	KRT6B	39	42	61	1	1	1	29	27	35
P48668	Keratin, type II cytoskeletal 6C OS=Homo sapiens OX=9606	KRT6C	40	43	66	1	0	2	29	26	37
P35580	Myosin-10 OS=Homo sapiens OX=9606	MYH10	45	150	165	11	36	52	25	56	73
P02538	Keratin, type II cytoskeletal 6A OS=Homo sapiens OX=9606	KRT6A	45	45	62	2	1	1	31	27	35
P15924	Desmoplakin OS=Homo sapiens OX=9606	DSP	46	4	26	28	4	18	28	4	18
P13647	Keratin, type II cytoskeletal 5 OS=Homo sapiens OX=9606	KRT5	47	29	65	15	11	18	29	22	33
P02533	Keratin, type I cytoskeletal 14 OS=Homo sapiens OX=9606	KRT14	57	25	49	16	11	12	28	24	28
P35579	Myosin-9 OS=Homo sapiens OX=9606	MYH9	147	526	646	60	119	134	74	141	156
